# Supplementary material for: Pleuropulmonary Involvement in Patients with Systemic Lupus Erythematosus as Detected by High-Resolution CT Scans: Clinical and Immunological Association
Source: Medicina (Kaunas). 2025 Jan 22;61(2):181. doi: 10.3390/medicina61020181 (PMC11857599; doi:10.3390/medicina61020181)
Supplement: Supplementary file 1 [file medicina-61-00181-s001.zip]

Archive with 1 entries (1 files):
- medicina-3413813-supplementary.pdf
